# Supplementary material for: A Light-Powered Micropump with Dynamic Collective Behavior for Reparation
Source: Nanomaterials (Basel). 2024 Mar 14;14(6):517. doi: 10.3390/nano14060517 (PMC10975955; doi:10.3390/nano14060517)
Supplement: Supplementary file 1 [file nanomaterials-14-00517-s001.zip]

Archive with 7 entries (7 files):
- supporting information.pdf
- Video S1.avi
- Video S2.mp4
- Video S3.wmv
- Video S4.avi
- Video S5.avi
- Video S6.mp4
